# Supplementary material for: Identification of Efficacy-Associated Markers to Discriminate Flos Chrysanthemum and Flos Chrysanthemi Indici Based on Fingerprint–Activity Relationship Modeling: A Combined Evaluation over Chemical Consistence and Quality Consistence
Source: Molecules. 2023 Aug 25;28(17):6254. doi: 10.3390/molecules28176254 (PMC10488643; doi:10.3390/molecules28176254)
Supplement: Supplementary file 1 [file molecules-28-06254-s001.zip]

Archive with 1 entries (1 files):
- molecules-2553870-supplementary.pdf
